# Supplementary material for: Facile Synthesis of Hollow Fe3O4-rGO Nanocomposites for the Electrochemical Detection of Acetaminophen
Source: Nanomaterials (Basel). 2023 Feb 12;13(4):707. doi: 10.3390/nano13040707 (PMC9964092; doi:10.3390/nano13040707)
Supplement: Supplementary file 1 [file nanomaterials-13-00707-s001.zip]

Archive with 1 entries (1 files):
- nanomaterials-2178319-supplementary.pdf
